# Supplementary material for: Multidrug-Resistant Acinetobacter baumannii Genetic Characterization and Spread in Lithuania in 2014, 2016, and 2018
Source: Life (Basel). 2021 Feb 16;11(2):151. doi: 10.3390/life11020151 (PMC7920459; doi:10.3390/life11020151)
Supplement: Supplementary file 1 [file life-11-00151-s001.zip]

Archive with 3 entries (2 files):
- Supplementary materials_final/
- Supplementary materials_final/Figure S1._original.tiff
- Supplementary materials_final/Figure S2. _original.pdf
